# Supplementary material for: Terroir Influence on Polyphenol Metabolism from Grape Canes: A Spatial Metabolomic Study at Parcel Scale
Source: Molecules. 2023 Jun 5;28(11):4555. doi: 10.3390/molecules28114555 (PMC10254142; doi:10.3390/molecules28114555)
Supplement: Supplementary file 1 [file molecules-28-04555-s001.zip]

Archive with 1 entries (1 files):
- molecules-2420030-supplementary.pdf
